# Supplementary material for: Educational improvement through machine learning: Strategic models for better PISA scores
Source: PLoS One. 2025 Jul 2;20(7):e0326121. doi: 10.1371/journal.pone.0326121 (PMC12220991; doi:10.1371/journal.pone.0326121)
Supplement: S1 Data — (XLSX) [file pone.0326121.s001.xlsx]

## Sheet: Sayfa1 (2)
Country	Index highest parental occupational status	Index of economic, social and cultural status	Family wealth	Cultural possessions at home	Home educational resources	Home possessions	Joy/Like reading	Adaptation of instruction	Competitiveness	Mastery goal orientation	Meta-cognition: assess credibility	Perception of difficulty of the PISA test	Self-concept of reading: Perception of competence	Self-concept of reading: Perception of difficulty	Meta-cognition: understanding and remembering	Meta-cognition: summarising	Teacher's stimulation of reading engagement perceived by student	The number class periods in [test language]	The number class periods in math	The number of class periods in science	The in a normal, full week at school, how many [class periods] are you required to attend in total?	The how many minutes, on average, are there in a [class period]?	The typically required to attend: number of [class periods] per week in foreign language	ICT resources
Australia	55.8384	0.315118	0.663229	0.372093	0.0482501	0.521035	-0.130102	0.215911	0.123144	0.06	0.139368	-0.0541334	0.198967	0.0492422	-0.111339	-0.171248	0.176077	4.23191	4.2863	3.79492	28.5353	56.2078	1.30005	0.590062
Austria	50.8161	0.0142236	0.117005	0.285255	0.041584	0.201585	-0.278614	-0.163946	-0.0574645	0.0239994	0.145995	-0.352634	0.324705	-0.380853	0.0617235	0.0958889	-0.147068	3.10945	3.0012	4.1	36.0941	52.02	4.22261	0.082888
Belgium	52.4231	0.0712287	0.156742	-0.225776	0.0892134	0.073498	-0.4385	-0.299212	-0.27951	0.125731	0.0363187	0.157366	-0.247259	0.118676	0.101083	0.164352	-0.169162	4.26165	4.16033	3.6631	33.8431	50.5828	5.62586	0.201623
Canada	57.525	0.417759	0.462088	0.433324	0.00746827	0.36798	0.00519784	0.168485	0.15589	0.219728	0.0244522	-0.13843	0.28112	0.0202642	-0.11218	-0.046112	0.216455	4.22387	4.05149	3.97338	27.3	77.5769	2.28169	0.380937
Chile	43.9409	-0.58217	-0.792738	-0.0512493	-0.416192	-0.708239	0.0406553	0.267515	0.0831402	0.33	-0.371543	0.168728	-0.180615	0.14803	-0.0785565	-0.130015	0.274414	6	6.4	5.1	46.4	68	3.8	-0.634547
Colombia	41.6258	-1.18646	-1.66616	-0.466602	-0.890534	-1.53755	0.378782	0.00866615	0.130003	0.469904	-0.285709	0.589867	-0.15171	0.260729	-0.314976	-0.198418	0.197526	3.5	3.7	3.1	37.7	65	3	-1.35219
Czech Republic	49.069	-0.209398	-0.128634	-0.226384	0.0897248	-0.0508762	-0.0452509	-0.252795	-0.0960241	-0.0645472	-0.0227666	0.299741	-0.17151	0.149161	-0.222477	-0.0199752	-0.238739	4.07268	4.16254	5.26951	36.1937	46.3187	5.08321	-0.0890994
Denmark	60.0072	0.516463	0.975745	-0.0268325	0.401872	0.372112	-0.372628	0.229747	0.0355693	0.436108	0.212801	-0.350491	0.295183	-0.136244	0.065202	0.2185	0.12486	6.7	5.2	4.3	34.1367	53.6135	5.6	0.842008
Estonia	53.4672	0.080478	-0.0973336	-0.0336875	0.151974	-0.00697343	0.0030709	-0.131892	-0.124512	-0.201494	0.05441	-0.0885445	-0.11012	-0.153816	0.19355	0.070885	-0.110452	4.05539	4.65555	4.74156	36.8957	46.759	5.25494	0.0238765
Finland	55.8376	0.296476	0.202114	0.179028	-0.318763	0.180023	-0.250134	0.057738	-0.0265686	-0.117969	0.193419	-0.254408	0.0916379	-0.103916	-0.0985304	0.023317	-0.199555	3.0926	3.51274	3.01756	30.4034	49.7204	4.62969	0.147894
France	51.4813	-0.0337926	-0.0522675	-0.451941	-0.187461	-0.170209	-0.122084	-0.242042	-0.168542	-0.199287	0.0726466	0.134347	-0.209976	0.10978	0.254567	0.27173	-0.0473862	4	3.8	3	32.3	57.7323	4.8	-0.150582
Germany	51.8	-0.0967813	0.0907132	0.1	-0.000765222	0.133337	-0.287136	-0.09	-0.07	0.01	0.235948	-0.36	0.17	-0.17	0.305012	0.260732	-0.09	4	4.1	4.4	35.4993	51.111	5.3	0.0300115
Greece	50.1311	-0.109636	-0.326811	0.125073	-0.140105	-0.232116	0.111236	-0.174857	-0.0241847	-0.0878099	0.102763	0.131952	0.0716778	-0.0479576	0.0514041	0.0569635	0.0192372	3.65882	4.47822	4.66999	45.3055	47.0693	2.32932	-0.33565
Hungary	50.6837	-0.118855	-0.263828	-0.336018	-0.0604072	-0.20785	0.0334727	-0.0118199	0.0739011	-0.241136	-0.272407	-0.0729053	-0.0614417	-0.380778	0.0448886	0.0285432	0.0748433	3.63216	3.33351	3.83785	37.6941	45.9109	6.13968	-0.232022
Iceland	60.5926	0.546564	0.427262	0.482076	0.421608	0.58048	-0.223988	0.134487	-0.0395877	0.257763	-0.201419	0.0418988	-0.0253007	0.0839765	-0.277689	-0.333184	-0.169318	5.14489	5.128	2.94425	38.8067	50.4792	5.8	0.426655
Ireland	52.734	0.125501	0.183523	0.358699	-0.206798	0.164359	-0.0718787	-0.0142153	0.161305	-0.119103	0.209799	-0.0190582	0.122231	0.00375768	0.0548412	0.104186	0.0640151	4.29992	4.4958	3.35263	43.945	43.6537	3.5303	0.0937584
Israel	60.453	0.345071	0.079406	-0.07	0.12182	0.264356	0.0941616	-0.09	0.194242	0.281386	-0.201715	0.0485053	0.42122	-0.0102757	-0.214229	-0.16101	-0.1	4.2	5.4	4.3	40.6	48.4512	4.8	0.0511091
Italy	47.2733	-0.21891	-0.124625	0.199727	0.265915	-0.000601019	0.0885502	-0.160554	0.158177	-0.184133	-0.0517815	-0.125241	-0.364929	-0.200835	0.225865	0.28821	-0.208625	4.9	4.1	2.5	32.8697	56.3082	4.1	-0.237027
Japan	52.2464	-0.0907687	-0.410904	-0.479829	-0.547768	-0.407124	0.295266	-0.0940828	-0.199446	-0.305211	0.275754	0.319349	-0.635441	0.551393	0.159082	-0.0781755	0.126522	4.25121	4.77707	3.37924	34.4257	51.1845	4.77553	-0.512299
Korea	52.4687	0.0719561	-0.449189	0.194484	-0.065204	-0.177731	0.233864	0.418127	0.00384117	0.0587047	-0.299243	0.0807467	-0.200231	0.194763	-0.181202	-0.202339	0.344278	3.75134	3.67348	3.60609	37.6475	49.3949	3.94127	-0.358865
Latvia	53.5234	-0.000379164	-0.353464	-0.138971	0.275606	-0.178163	0.0155011	0.164728	-0.0421331	-0.314798	0.0282593	0.0791031	-0.258681	-0.056087	0.0105519	-0.0644423	0.0916089	3.95666	5.55416	5.85317	40.7888	41.8757	5.30618	-0.141431
Lithuania	53.0825	0.0267266	-0.302598	-0.0471053	0.336234	-0.154978	-0.107292	-0.0127336	0.0513346	0.054117	-0.0867779	-0.320274	0.402834	-0.0314266	-0.264521	-0.320928	0.230278	4.65447	3.99835	5.81867	33.5529	45.0032	4.9274	-0.231912
Luxembourg	51.432	0.0112331	0.319246	0.188408	0.0868527	0.320011	-0.236903	-0.127639	-0.162677	-0.0364054	-0.0971564	-0.175884	0.0798257	-0.248527	0.000431847	0.0596122	-0.074762	3.8863	3.99436	3.60972	34.2596	54.0035	7.01002	0.235681
Mexico	40.8251	-1.1875	-1.48116	-0.760443	-0.962544	-1.50193	0.354589	0.154735	0.15	0.55	-0.400242	0.33	-0.13	0.19	-0.250963	-0.00612716	0.087347	4.07953	4.24046	4.08205	41.9	57.9696	3.07997	-1.35701
Netherlands	55.1887	0.278897	0.431014	-0.0680125	0.258875	0.338297	-0.566044	0.03	-0.11	-0.21	0.213404	-0.07	-0.11	0.13	0.175583	0.0575406	-0.39	3.3	3.1	5.2	33.1	52	4.5	0.549547
New Zealand	56.2413	0.161205	0.422306	0.4217	-0.0191616	0.355447	-0.0848721	0.223591	0.105927	0.0695082	0.115907	0.00562555	0.0637755	0.155258	-0.0865131	-0.0760767	0.158094	4.19099	4.11324	4.20067	30.1926	60.2609	1.23261	0.331285
Norway	61.5997	0.542432	0.665942	0.388226	0.303811	0.667959	-0.509401	0.0692102	0.0235185	0.407409	-0.0260194	0.00513162	0.212713	0.0832134	-0.222228	-0.0177703	-0.220389	4.25959	3.69799	2.70975	31.1	55.3406	3.1429	0.665007
Poland	49.7571	-0.144618	-0.16103	-0.137413	0.249259	-0.0446604	0.180695	-0.160553	-0.052281	0.0117245	-0.0322657	0.155969	-0.138586	-0.104463	0.0143984	0.0361797	0.109295	5.02622	4.68513	3.79274	42.2844	46.0407	4.64455	-0.174091
Portugal	49.5198	-0.3885	-0.0918303	-0.00360801	-0.160688	-0.14134	0.0758956	0.0533544	-0.0555305	-0.0120545	0.0274126	0.0461752	-0.249926	0.163889	0.0489462	0.175257	0.117531	3.51694	3.86779	3.12597	31.8036	72.7092	3.22474	-0.246829
Slovak Republic	48.5552	-0.211235	-0.281962	-0.140353	0.130082	-0.212511	0.11341	-0.252164	-0.105875	-0.335012	-0.202522	0.239266	-0.424515	0.0670772	-0.109746	-0.166452	-0.0893561	4.3	4.1	3.3	37.8	47.4245	5.5	-0.185348
Slovenia	52.3142	0.0726984	-0.00955681	0.0851145	0.308222	0.0900103	-0.221005	-0.402645	-0.147513	-0.29144	-0.0239833	-0.0212618	0.0908363	-0.027962	-0.0119041	-0.191556	-0.0816665	3.89103	3.68993	4.30228	43.129	46.1986	3.96717	-0.0249897
Spain	48.6282	-0.124165	0.0124124	-0.0309917	-0.128318	-0.0195078	0.0832135	-0.108131	0.0312498	-0.104167	-0.00650724	-0.0623447	-0.115957	-0.0582612	0.213558	0.221127	-0.309302	3.8	4.1	3.5	38.5	56.0774	4.2	-0.0771143
Sweden	59.5024	0.360591	0.434601	0.153068	-0.0284552	0.328784	-0.310027	0.267186	-0.0709317	0.0140237	0.071259	0.100716	0.327142	-0.0502718	0.00320802	-0.0844569	-0.0638585	3.04224	3.24422	3.06018	30.4592	62.078	3.75229	0.50593
Switzerland	52.5827	-0.0126342	0.142355	-0.0490574	-0.001006	0.0632531	-0.320898	-0.0137852	-0.24928	-0.0354983	0.0435848	-0.0789622	0.0476694	-0.100107	0.197879	0.139372	-0.0214507	4.3	4.4	3.3	36.2	47.7359	5.5	0.177778
Turkey	37.7116	-1.14842	-1.33526	-0.753578	-0.463696	-1.15603	0.684223	0.0677382	0.331746	-0.0515394	-0.234491	0.20867	0.0268708	-0.0980539	-0.0805857	-0.155761	0.0728953	5.0323	5.6735	4.96475	41.2103	41.4177	4.62039	-1.07321
United Kingdom	58.0257	0.271163	0.422199	-0.090474	0.139548	0.284884	-0.213018	0.212727	0.158178	-0.0802573	0.285647	-0.010287	0.206932	0.0763693	0.194186	0.0729413	0.14945	4.5816	4.45591	5.47916	31.9128	57.6419	1.89498	0.499046
United States	55.7299	0.106382	0.438411	0.148304	-0.0939081	0.0194706	-0.0718978	0.0832073	0.246478	0.290658	0.00854146	-0.0551603	0.263974	0.077839	-0.0506692	-0.0308008	0.204121	4.08854	3.94535	3.97853	34.6	65.6083	2.82292	0.19853
